# Supplementary material for: ﻿Non-lichenized Cytosporella, including C.fuligomixta sp. nov., and related plant-associated and fungicolous genera are close to foliicolous, lichenized fungi (Ascomycota, Graphidales)
Source: MycoKeys. 2025 Mar 6;115:1–18. doi: 10.3897/mycokeys.115.138252 (PMC11907247; doi:10.3897/mycokeys.115.138252)
Supplement: XML Treatment for Gomphilloideae [file mycokeys.115.138252-treatment1.xml]

<!DOCTYPE tp:taxon-treatment
  PUBLIC "-//TaxonX//DTD Taxonomic Treatment Publishing DTD v0 20100105//EN" "tax-treatment-NSO.dtd">
<tp:taxon-treatment xmlns:tp="http://www.plazi.org/taxpub"><tp:treatment-meta><kwd-group><label>Taxon classification</label><kwd>
                  <named-content content-type="kingdom">Fungi</named-content>
                </kwd><kwd>
                  <named-content content-type="order">Graphidales</named-content>
                </kwd></kwd-group><mixed-citation publication-type="journal"><person-group><name><surname>Piątek</surname><given-names>Marcin</given-names></name><name><surname>Stryjak-Bogacka</surname><given-names>Monika</given-names></name><name><surname>Czachura</surname><given-names>Paweł</given-names></name></person-group><article-title>﻿Non-lichenized <italic><tp:taxon-name><tp:taxon-name-part taxon-name-part-type="genus" reg="Cytosporella">Cytosporella</tp:taxon-name-part></tp:taxon-name></italic>, including <italic><tp:taxon-name><tp:taxon-name-part taxon-name-part-type="genus" reg="Cytosporella">C.</tp:taxon-name-part><tp:taxon-name-part taxon-name-part-type="species" reg="fuligomixta">fuligomixta</tp:taxon-name-part></tp:taxon-name></italic> sp. nov., and related plant-associated and fungicolous genera are close to foliicolous, lichenized fungi (<tp:taxon-name><tp:taxon-name-part taxon-name-part-type="phylum">Ascomycota</tp:taxon-name-part></tp:taxon-name>, <tp:taxon-name><tp:taxon-name-part taxon-name-part-type="order">Graphidales</tp:taxon-name-part></tp:taxon-name>)</article-title><source>MycoKeys</source><day>06</day><month>03</month><year>2025</year><volume>115</volume><fpage>1</fpage><lpage>18</lpage><pub-id pub-id-type="doi">10.3897/mycokeys.115.138252</pub-id></mixed-citation></tp:treatment-meta><tp:nomenclature><label>﻿</label><tp:taxon-name>
                <object-id xmlns:xlink="http://www.w3.org/1999/xlink" content-type="arpha" xlink:type="simple">1607D10D-10EF-5A0E-8565-8C5216B8C2F6</object-id>
                <tp:taxon-name-part taxon-name-part-type="subfamily">Gomphilloideae</tp:taxon-name-part>
              </tp:taxon-name><tp:taxon-authority>Rivas Plata, Lücking &amp; Lumbsch, Fungal Diversity 52(1): 108. 2012</tp:taxon-authority></tp:nomenclature><tp:treatment-sec sec-type="notes" id="SECID0EGLAI"><title>Notes.</title><p>Nominative subfamily includes current members of the family <tp:taxon-name><tp:taxon-name-part taxon-name-part-type="family">Gomphillaceae</tp:taxon-name-part></tp:taxon-name>, excluding <italic><tp:taxon-name><tp:taxon-name-part taxon-name-part-type="genus" reg="Cladosterigma">Cladosterigma</tp:taxon-name-part></tp:taxon-name></italic>, <italic><tp:taxon-name><tp:taxon-name-part taxon-name-part-type="genus" reg="Cytosporella">Cytosporella</tp:taxon-name-part></tp:taxon-name></italic>, <italic><tp:taxon-name><tp:taxon-name-part taxon-name-part-type="genus" reg="Neoacrodontiella">Neoacrodontiella</tp:taxon-name-part></tp:taxon-name></italic>, <italic><tp:taxon-name><tp:taxon-name-part taxon-name-part-type="genus" reg="Nothoramularia">Nothoramularia</tp:taxon-name-part></tp:taxon-name></italic> and <italic><tp:taxon-name><tp:taxon-name-part taxon-name-part-type="genus" reg="Vanderaaea">Vanderaaea</tp:taxon-name-part></tp:taxon-name></italic>. The development of hyphophores with their diahyphae is a unique feature of this subfamily. Hyphophores with diahyphae are present in many, though not all, members of this lineage (<xref ref-type="bibr" rid="B14">Ferraro 2004</xref>; <xref ref-type="bibr" rid="B25">Lücking et al. 2004</xref>; <xref ref-type="bibr" rid="B52">Xavier-Leite et al. 2022</xref>, <xref ref-type="bibr" rid="B53">2023</xref>).</p></tp:treatment-sec><ref-list><ref id="B14"><mixed-citation xmlns:xlink="http://www.w3.org/1999/xlink" xlink:type="simple"><person-group><name name-style="western"><surname>Ferraro</surname><given-names>LI</given-names></name></person-group> (<year>2004</year>) <article-title>Morphological diversity in the hyphophores of <tp:taxon-name><tp:taxon-name-part taxon-name-part-type="family">Gomphillaceae</tp:taxon-name-part></tp:taxon-name> (Ostroplaes, lichenized <tp:taxon-name><tp:taxon-name-part taxon-name-part-type="class">Ascomycetes</tp:taxon-name-part></tp:taxon-name>).</article-title><source>Fungal Diversity</source><volume>15</volume>: <fpage>153</fpage>–<lpage>169</lpage>.</mixed-citation></ref><ref id="B25"><mixed-citation xmlns:xlink="http://www.w3.org/1999/xlink" xlink:type="simple"><person-group><name name-style="western"><surname>Lücking</surname><given-names>R</given-names></name><name name-style="western"><surname>Stuart</surname><given-names>BL</given-names></name><name name-style="western"><surname>Lumbsch</surname><given-names>HT</given-names></name></person-group> (<year>2004</year>) <article-title>Phylogenetic relationships of <tp:taxon-name><tp:taxon-name-part taxon-name-part-type="family">Gomphillaceae</tp:taxon-name-part></tp:taxon-name> and <tp:taxon-name><tp:taxon-name-part taxon-name-part-type="family">Asterothyriaceae</tp:taxon-name-part></tp:taxon-name>: Evidence from a combined Bayesian analysis of nuclear and mitochondrial sequences.</article-title><source>Mycologia</source><volume>96</volume>(<issue>2</issue>): <fpage>283</fpage>–<lpage>294</lpage>. <ext-link xlink:href="10.1080/15572536.2005.11832978" ext-link-type="doi" xlink:type="simple">https://doi.org/10.1080/15572536.2005.11832978</ext-link></mixed-citation></ref><ref id="B52"><mixed-citation xmlns:xlink="http://www.w3.org/1999/xlink" xlink:type="simple"><person-group><name name-style="western"><surname>Xavier-Leite</surname><given-names>AB</given-names></name><name name-style="western"><surname>Cáceres</surname><given-names>MES</given-names></name><name name-style="western"><surname>Aptroot</surname><given-names>A</given-names></name><name name-style="western"><surname>Moncada</surname><given-names>B</given-names></name><name name-style="western"><surname>Lücking</surname><given-names>R</given-names></name><name name-style="western"><surname>Goto</surname><given-names>BT</given-names></name></person-group> (<year>2022</year>) Phylogenetic revision of the lichenized family <tp:taxon-name><tp:taxon-name-part taxon-name-part-type="family">Gomphillaceae</tp:taxon-name-part></tp:taxon-name> (<tp:taxon-name><tp:taxon-name-part taxon-name-part-type="phylum">Ascomycota</tp:taxon-name-part></tp:taxon-name>: <tp:taxon-name><tp:taxon-name-part taxon-name-part-type="order">Graphidales</tp:taxon-name-part></tp:taxon-name>) suggests post-K–Pg boundary diversification and phylogenetic signal in asexual reproductive structures. Molecular Phylogenetics and Evolution 168: 107380. <ext-link xlink:href="10.1016/j.ympev.2021.107380" ext-link-type="doi" xlink:type="simple">https://doi.org/10.1016/j.ympev.2021.107380</ext-link></mixed-citation></ref><ref id="B53"><mixed-citation xmlns:xlink="http://www.w3.org/1999/xlink" xlink:type="simple"><person-group><name name-style="western"><surname>Xavier-Leite</surname><given-names>AB</given-names></name><name name-style="western"><surname>Goto</surname><given-names>BT</given-names></name><name name-style="western"><surname>Lücking</surname><given-names>R</given-names></name><name name-style="western"><surname>Cáceres</surname><given-names>MES</given-names></name></person-group> (<year>2023</year>) <article-title>New genera in the lichenized family <tp:taxon-name><tp:taxon-name-part taxon-name-part-type="family">Gomphillaceae</tp:taxon-name-part></tp:taxon-name> (<tp:taxon-name><tp:taxon-name-part taxon-name-part-type="phylum">Ascomycota</tp:taxon-name-part></tp:taxon-name>: <tp:taxon-name><tp:taxon-name-part taxon-name-part-type="order">Graphidales</tp:taxon-name-part></tp:taxon-name>) focusing on neotropical taxa.</article-title><source>Mycological Progress</source><volume>22</volume>(<issue>12</issue>): <fpage>88</fpage>. <ext-link xlink:href="10.1007/s11557-023-01933-1" ext-link-type="doi" xlink:type="simple">https://doi.org/10.1007/s11557-023-01933-1</ext-link></mixed-citation></ref></ref-list></tp:taxon-treatment>
