# Supplementary material for: ﻿Non-lichenized Cytosporella, including C.fuligomixta sp. nov., and related plant-associated and fungicolous genera are close to foliicolous, lichenized fungi (Ascomycota, Graphidales)
Source: MycoKeys. 2025 Mar 6;115:1–18. doi: 10.3897/mycokeys.115.138252 (PMC11907247; doi:10.3897/mycokeys.115.138252)
Supplement: XML Treatment for Cladosterigmoideae [file mycokeys.115.138252-treatment2.xml]

<!DOCTYPE tp:taxon-treatment
  PUBLIC "-//TaxonX//DTD Taxonomic Treatment Publishing DTD v0 20100105//EN" "tax-treatment-NSO.dtd">
<tp:taxon-treatment xmlns:tp="http://www.plazi.org/taxpub"><tp:treatment-meta><kwd-group><label>Taxon classification</label><kwd>
                  <named-content content-type="kingdom">Fungi</named-content>
                </kwd><kwd>
                  <named-content content-type="order">Graphidales</named-content>
                </kwd></kwd-group><mixed-citation publication-type="journal"><person-group><name><surname>Piątek</surname><given-names>Marcin</given-names></name><name><surname>Stryjak-Bogacka</surname><given-names>Monika</given-names></name><name><surname>Czachura</surname><given-names>Paweł</given-names></name></person-group><article-title>﻿Non-lichenized <italic><tp:taxon-name><tp:taxon-name-part taxon-name-part-type="genus" reg="Cytosporella">Cytosporella</tp:taxon-name-part></tp:taxon-name></italic>, including <italic><tp:taxon-name><tp:taxon-name-part taxon-name-part-type="genus" reg="Cytosporella">C.</tp:taxon-name-part><tp:taxon-name-part taxon-name-part-type="species" reg="fuligomixta">fuligomixta</tp:taxon-name-part></tp:taxon-name></italic> sp. nov., and related plant-associated and fungicolous genera are close to foliicolous, lichenized fungi (<tp:taxon-name><tp:taxon-name-part taxon-name-part-type="phylum">Ascomycota</tp:taxon-name-part></tp:taxon-name>, <tp:taxon-name><tp:taxon-name-part taxon-name-part-type="order">Graphidales</tp:taxon-name-part></tp:taxon-name>)</article-title><source>MycoKeys</source><day>06</day><month>03</month><year>2025</year><volume>115</volume><fpage>1</fpage><lpage>18</lpage><pub-id pub-id-type="doi">10.3897/mycokeys.115.138252</pub-id></mixed-citation></tp:treatment-meta><tp:nomenclature><label>﻿</label><tp:taxon-name>
                <object-id xmlns:xlink="http://www.w3.org/1999/xlink" content-type="arpha" xlink:type="simple">5697C85D-A201-509C-AB0B-29324B8E92D1</object-id>
                <tp:taxon-name-part taxon-name-part-type="subfamily">Cladosterigmoideae</tp:taxon-name-part>
                <object-id xmlns:xlink="http://www.w3.org/1999/xlink" content-type="mycobank" xlink:type="simple">857024</object-id>
              </tp:taxon-name><tp:taxon-authority>Piątek, Stryjak-Bogacka &amp; Czachura</tp:taxon-authority><tp:taxon-status xmlns:xlink="http://www.w3.org/1999/xlink" xlink:type="simple">subfam. nov.</tp:taxon-status></tp:nomenclature><tp:treatment-sec sec-type="etymology" id="SECID0EIOAI"><title>Etymology.</title><p>Named after the genus <italic><tp:taxon-name><tp:taxon-name-part taxon-name-part-type="genus" reg="Cladosterigma">Cladosterigma</tp:taxon-name-part></tp:taxon-name></italic>.</p></tp:treatment-sec><tp:treatment-sec sec-type="description" id="SECID0EVOAI"><title>Description.</title><p>Non-lichenized, plant associated or fungicolous fungi. Conidiomata sporodochial, synnematal, eustromatic or conidiophores arising directly from hyphae. Conidiophores hyaline, smooth, subcylindrical, conical, ampulliform or subglobose, branched or not, with terminal and/or intercalary conidiogenous cells, sometimes reduced to conidiogenous cells. Conidia solitary or rarely in chains, hyaline, smooth, 0–1-septate, ellipsoid, fusoid or subcylindrical. Sexual morph undetermined [based on generic descriptions in <xref ref-type="bibr" rid="B46">Sutton 1980</xref>; <xref ref-type="bibr" rid="B16">Guterres et al. 2020</xref>; <xref ref-type="bibr" rid="B5">Crous et al. 2019a</xref>, <xref ref-type="bibr" rid="B7">2021</xref>, <xref ref-type="bibr" rid="B8">2023</xref>].</p></tp:treatment-sec><tp:treatment-sec sec-type="type genus" id="SECID0EPPAI"><title>Type genus.</title><p><italic><tp:taxon-name><tp:taxon-name-part taxon-name-part-type="genus" reg="Cladosterigma">Cladosterigma</tp:taxon-name-part></tp:taxon-name></italic> Pat.</p></tp:treatment-sec><tp:treatment-sec sec-type="notes" id="SECID0E3PAI"><title>Notes.</title><p>This subfamily includes genera <italic><tp:taxon-name><tp:taxon-name-part taxon-name-part-type="genus" reg="Cladosterigma">Cladosterigma</tp:taxon-name-part></tp:taxon-name></italic>, <italic><tp:taxon-name><tp:taxon-name-part taxon-name-part-type="genus" reg="Cytosporella">Cytosporella</tp:taxon-name-part></tp:taxon-name></italic>, <italic><tp:taxon-name><tp:taxon-name-part taxon-name-part-type="genus" reg="Neoacrodontiella">Neoacrodontiella</tp:taxon-name-part></tp:taxon-name></italic>, <italic><tp:taxon-name><tp:taxon-name-part taxon-name-part-type="genus" reg="Nothoramularia">Nothoramularia</tp:taxon-name-part></tp:taxon-name></italic> and <italic><tp:taxon-name><tp:taxon-name-part taxon-name-part-type="genus" reg="Vanderaaea">Vanderaaea</tp:taxon-name-part></tp:taxon-name></italic>. Members of this subfamily are different morphologically (absence of hyphophores with diahyphae), phylogenetically (distinct, sister lineage in molecular analyses) and ecologically (non-lichenized and non-lichenicolous species) from representatives of the nominative subfamily.</p></tp:treatment-sec><ref-list><ref id="B46"><mixed-citation xmlns:xlink="http://www.w3.org/1999/xlink" xlink:type="simple"><person-group><name name-style="western"><surname>Sutton</surname><given-names>BC</given-names></name></person-group> (<year>1980</year>) The <tp:taxon-name><tp:taxon-name-part taxon-name-part-type="class">Coelomycetes</tp:taxon-name-part></tp:taxon-name>. <tp:taxon-name><tp:taxon-name-part taxon-name-part-type="kingdom">Fungi</tp:taxon-name-part></tp:taxon-name> imperfecti with pycnidia, acervuli and stromata. Commonwealth Mycological Institute, Kew, 1–69. <ext-link xlink:href="10.1079/9780851984469.0000" ext-link-type="doi" xlink:type="simple">https://doi.org/10.1079/9780851984469.0000</ext-link></mixed-citation></ref><ref id="B16"><mixed-citation xmlns:xlink="http://www.w3.org/1999/xlink" xlink:type="simple"><person-group><name name-style="western"><surname>Guterres</surname><given-names>DC</given-names></name><name name-style="western"><surname>Dos Santos</surname><given-names>MDDM</given-names></name><name name-style="western"><surname>Silva</surname><given-names>RAFD</given-names></name><name name-style="western"><surname>Souza</surname><given-names>ESDC</given-names></name><name name-style="western"><surname>Soares</surname><given-names>WRO</given-names></name><name name-style="western"><surname>Pinho</surname><given-names>DB</given-names></name><name name-style="western"><surname>Dianese</surname><given-names>JC</given-names></name></person-group> (<year>2020</year>) <article-title><italic><tp:taxon-name><tp:taxon-name-part taxon-name-part-type="genus">Cladosterigma</tp:taxon-name-part></tp:taxon-name></italic>: An enigmatic fungus, previously considered a basidiomycete, now revealed as an ascomycete member of the <tp:taxon-name><tp:taxon-name-part taxon-name-part-type="family">Gomphillaceae</tp:taxon-name-part></tp:taxon-name>.</article-title><source>Mycologia</source><volume>112</volume>(<issue>4</issue>): <fpage>829</fpage>–<lpage>846</lpage>. <ext-link xlink:href="10.1080/00275514.2020.1781501" ext-link-type="doi" xlink:type="simple">https://doi.org/10.1080/00275514.2020.1781501</ext-link></mixed-citation></ref><ref id="B5"><mixed-citation xmlns:xlink="http://www.w3.org/1999/xlink" xlink:type="simple"><person-group><name name-style="western"><surname>Crous</surname><given-names>PW</given-names></name><name name-style="western"><surname>Carnegie</surname><given-names>AJ</given-names></name><name name-style="western"><surname>Wingfield</surname><given-names>MJ</given-names></name><name name-style="western"><surname>Sharma</surname><given-names>R</given-names></name><name name-style="western"><surname>Mughini</surname><given-names>G</given-names></name><name name-style="western"><surname>Noordeloos</surname><given-names>ME</given-names></name><name name-style="western"><surname>Santini</surname><given-names>A</given-names></name><name name-style="western"><surname>Shouche</surname><given-names>YS</given-names></name><name name-style="western"><surname>Bezerra</surname><given-names>JDP</given-names></name><name name-style="western"><surname>Dima</surname><given-names>B</given-names></name><name name-style="western"><surname>Guarnaccia</surname><given-names>V</given-names></name><name name-style="western"><surname>Imrefi</surname><given-names>I</given-names></name><name name-style="western"><surname>Jurjević</surname><given-names>Ž</given-names></name><name name-style="western"><surname>Knapp</surname><given-names>DG</given-names></name><name name-style="western"><surname>Kovács</surname><given-names>GM</given-names></name><name name-style="western"><surname>Magistà</surname><given-names>D</given-names></name><name name-style="western"><surname>Perrone</surname><given-names>G</given-names></name><name name-style="western"><surname>Rämä</surname><given-names>T</given-names></name><name name-style="western"><surname>Rebriev</surname><given-names>YA</given-names></name><name name-style="western"><surname>Shivas</surname><given-names>RG</given-names></name><name name-style="western"><surname>Singh</surname><given-names>SM</given-names></name><name name-style="western"><surname>Souza-Motta</surname><given-names>CM</given-names></name><name name-style="western"><surname>Thangavel</surname><given-names>R</given-names></name><name name-style="western"><surname>Adhapure</surname><given-names>NN</given-names></name><name name-style="western"><surname>Alexandrova</surname><given-names>AV</given-names></name><name name-style="western"><surname>Alfenas</surname><given-names>AC</given-names></name><name name-style="western"><surname>Alfenas</surname><given-names>RF</given-names></name><name name-style="western"><surname>Alvarado</surname><given-names>P</given-names></name><name name-style="western"><surname>Alves</surname><given-names>AL</given-names></name><name name-style="western"><surname>Andrade</surname><given-names>DA</given-names></name><name name-style="western"><surname>Andrade</surname><given-names>JP</given-names></name><name name-style="western"><surname>Barbosa</surname><given-names>RN</given-names></name><name name-style="western"><surname>Barili</surname><given-names>A</given-names></name><name name-style="western"><surname>Barnes</surname><given-names>CW</given-names></name><name name-style="western"><surname>Baseia</surname><given-names>IG</given-names></name><name name-style="western"><surname>Bellanger</surname><given-names>JM</given-names></name><name name-style="western"><surname>Berlanas</surname><given-names>C</given-names></name><name name-style="western"><surname>Bessette</surname><given-names>AE</given-names></name><name name-style="western"><surname>Bessette</surname><given-names>AR</given-names></name><name name-style="western"><surname>Biketova</surname><given-names>AY</given-names></name><name name-style="western"><surname>Bomfim</surname><given-names>FS</given-names></name><name name-style="western"><surname>Brandrud</surname><given-names>TE</given-names></name><name name-style="western"><surname>Bransgrove</surname><given-names>K</given-names></name><name name-style="western"><surname>Brito</surname><given-names>ACQ</given-names></name><name name-style="western"><surname>Cano-Lira</surname><given-names>JF</given-names></name><name name-style="western"><surname>Cantillo</surname><given-names>T</given-names></name><name name-style="western"><surname>Cavalcanti</surname><given-names>AD</given-names></name><name name-style="western"><surname>Cheewangkoon</surname><given-names>R</given-names></name><name name-style="western"><surname>Chikowski</surname><given-names>RS</given-names></name><name name-style="western"><surname>Conforto</surname><given-names>C</given-names></name><name name-style="western"><surname>Cordeiro</surname><given-names>TRL</given-names></name><name name-style="western"><surname>Craine</surname><given-names>JD</given-names></name><name name-style="western"><surname>Cruz</surname><given-names>R</given-names></name><name name-style="western"><surname>Damm</surname><given-names>U</given-names></name><name name-style="western"><surname>de Oliveira</surname><given-names>RJV</given-names></name><name name-style="western"><surname>de Souza</surname><given-names>JT</given-names></name><name name-style="western"><surname>de Souza</surname><given-names>HG</given-names></name><name name-style="western"><surname>Dearnaley</surname><given-names>JDW</given-names></name><name name-style="western"><surname>Dimitrov</surname><given-names>RA</given-names></name><name name-style="western"><surname>Dovana</surname><given-names>F</given-names></name><name name-style="western"><surname>Erhard</surname><given-names>A</given-names></name><name name-style="western"><surname>Esteve-Raventós</surname><given-names>F</given-names></name><name name-style="western"><surname>Félix</surname><given-names>CR</given-names></name><name name-style="western"><surname>Ferisin</surname><given-names>G</given-names></name><name name-style="western"><surname>Fernandes</surname><given-names>RA</given-names></name><name name-style="western"><surname>Ferreira</surname><given-names>RJ</given-names></name><name name-style="western"><surname>Ferro</surname><given-names>LO</given-names></name><name name-style="western"><surname>Figueiredo</surname><given-names>CN</given-names></name><name name-style="western"><surname>Frank</surname><given-names>JL</given-names></name><name name-style="western"><surname>Freire</surname><given-names>KTLS</given-names></name><name name-style="western"><surname>García</surname><given-names>D</given-names></name><name name-style="western"><surname>Gené</surname><given-names>J</given-names></name><name name-style="western"><surname>Gęsiorska</surname><given-names>A</given-names></name><name name-style="western"><surname>Gibertoni</surname><given-names>TB</given-names></name><name name-style="western"><surname>Gondra</surname><given-names>RAG</given-names></name><name name-style="western"><surname>Gouliamova</surname><given-names>DE</given-names></name><name name-style="western"><surname>Gramaje</surname><given-names>D</given-names></name><name name-style="western"><surname>Guard</surname><given-names>F</given-names></name><name name-style="western"><surname>Gusmão</surname><given-names>LFP</given-names></name><name name-style="western"><surname>Haitook</surname><given-names>S</given-names></name><name name-style="western"><surname>Hirooka</surname><given-names>Y</given-names></name><name name-style="western"><surname>Houbraken</surname><given-names>J</given-names></name><name name-style="western"><surname>Hubka</surname><given-names>V</given-names></name><name name-style="western"><surname>Inamdar</surname><given-names>A</given-names></name><name name-style="western"><surname>Iturriaga</surname><given-names>T</given-names></name><name name-style="western"><surname>Iturrieta-González</surname><given-names>I</given-names></name><name name-style="western"><surname>Jadan</surname><given-names>M</given-names></name><name name-style="western"><surname>Jiang</surname><given-names>N</given-names></name><name name-style="western"><surname>Justo</surname><given-names>A</given-names></name><name name-style="western"><surname>Kachalkin</surname><given-names>AV</given-names></name><name name-style="western"><surname>Kapitonov</surname><given-names>VI</given-names></name><name name-style="western"><surname>Karadelev</surname><given-names>M</given-names></name><name name-style="western"><surname>Karakehian</surname><given-names>J</given-names></name><name name-style="western"><surname>Kasuya</surname><given-names>T</given-names></name><name name-style="western"><surname>Kautmanová</surname><given-names>I</given-names></name><name name-style="western"><surname>Kruse</surname><given-names>J</given-names></name><name name-style="western"><surname>Kušan</surname><given-names>I</given-names></name><name name-style="western"><surname>Kuznetsova</surname><given-names>TA</given-names></name><name name-style="western"><surname>Landell</surname><given-names>MF</given-names></name><name name-style="western"><surname>Larsson</surname><given-names>KH</given-names></name><name name-style="western"><surname>Lee</surname><given-names>HB</given-names></name><name name-style="western"><surname>Lima</surname><given-names>DX</given-names></name><name name-style="western"><surname>Lira</surname><given-names>CRS</given-names></name><name name-style="western"><surname>Machado</surname><given-names>AR</given-names></name><name name-style="western"><surname>Madrid</surname><given-names>H</given-names></name><name name-style="western"><surname>Magalhães</surname><given-names>OMC</given-names></name><name name-style="western"><surname>Majerova</surname><given-names>H</given-names></name><name name-style="western"><surname>Malysheva</surname><given-names>EF</given-names></name><name name-style="western"><surname>Mapperson</surname><given-names>RR</given-names></name><name name-style="western"><surname>Marbach</surname><given-names>PAS</given-names></name><name name-style="western"><surname>Martín</surname><given-names>MP</given-names></name><name name-style="western"><surname>Martín-Sanz</surname><given-names>A</given-names></name><name name-style="western"><surname>Matočec</surname><given-names>N</given-names></name><name name-style="western"><surname>McTaggart</surname><given-names>AR</given-names></name><name name-style="western"><surname>Mello</surname><given-names>JF</given-names></name><name name-style="western"><surname>Melo</surname><given-names>RFR</given-names></name><name name-style="western"><surname>Mešić</surname><given-names>A</given-names></name><name name-style="western"><surname>Michereff</surname><given-names>SJ</given-names></name><name name-style="western"><surname>Miller</surname><given-names>AN</given-names></name><name name-style="western"><surname>Minoshima</surname><given-names>A</given-names></name><name name-style="western"><surname>Molinero-Ruiz</surname><given-names>L</given-names></name><name name-style="western"><surname>Morozova</surname><given-names>OV</given-names></name><name name-style="western"><surname>Mosoh</surname><given-names>D</given-names></name><name name-style="western"><surname>Nabe</surname><given-names>M</given-names></name><name name-style="western"><surname>Naik</surname><given-names>R</given-names></name><name name-style="western"><surname>Nara</surname><given-names>K</given-names></name><name name-style="western"><surname>Nascimento</surname><given-names>SS</given-names></name><name name-style="western"><surname>Neves</surname><given-names>RP</given-names></name><name name-style="western"><surname>Olariaga</surname><given-names>I</given-names></name><name name-style="western"><surname>Oliveira</surname><given-names>RL</given-names></name><name name-style="western"><surname>Oliveira</surname><given-names>TGL</given-names></name><name name-style="western"><surname>Ono</surname><given-names>T</given-names></name><name name-style="western"><surname>Ordoñez</surname><given-names>ME</given-names></name><name name-style="western"><surname>Ottoni</surname><given-names>AM</given-names></name><name name-style="western"><surname>Paiva</surname><given-names>LM</given-names></name><name name-style="western"><surname>Pancorbo</surname><given-names>F</given-names></name><name name-style="western"><surname>Pant</surname><given-names>B</given-names></name><name name-style="western"><surname>Pawłowska</surname><given-names>J</given-names></name><name name-style="western"><surname>Peterson</surname><given-names>SW</given-names></name><name name-style="western"><surname>Raudabaugh</surname><given-names>DB</given-names></name><name name-style="western"><surname>Rodríguez-Andrade</surname><given-names>E</given-names></name><name name-style="western"><surname>Rubio</surname><given-names>E</given-names></name><name name-style="western"><surname>Rusevska</surname><given-names>K</given-names></name><name name-style="western"><surname>Santiago</surname><given-names>ALCMA</given-names></name><name name-style="western"><surname>Santos</surname><given-names>ACS</given-names></name><name name-style="western"><surname>Santos</surname><given-names>C</given-names></name><name name-style="western"><surname>Sazanova</surname><given-names>NA</given-names></name><name name-style="western"><surname>Shah</surname><given-names>S</given-names></name><name name-style="western"><surname>Sharma</surname><given-names>J</given-names></name><name name-style="western"><surname>Silva</surname><given-names>BDB</given-names></name><name name-style="western"><surname>Siquier</surname><given-names>JL</given-names></name><name name-style="western"><surname>Sonawane</surname><given-names>MS</given-names></name><name name-style="western"><surname>Stchigel</surname><given-names>AM</given-names></name><name name-style="western"><surname>Svetasheva</surname><given-names>T</given-names></name><name name-style="western"><surname>Tamakeaw</surname><given-names>N</given-names></name><name name-style="western"><surname>Telleria</surname><given-names>MT</given-names></name><name name-style="western"><surname>Tiago</surname><given-names>PV</given-names></name><name name-style="western"><surname>Tian</surname><given-names>CM</given-names></name><name name-style="western"><surname>Tkalčec</surname><given-names>Z</given-names></name><name name-style="western"><surname>Tomashevskaya</surname><given-names>MA</given-names></name><name name-style="western"><surname>Truong</surname><given-names>HH</given-names></name><name name-style="western"><surname>Vecherskii</surname><given-names>MV</given-names></name><name name-style="western"><surname>Visagie</surname><given-names>CM</given-names></name><name name-style="western"><surname>Vizzini</surname><given-names>A</given-names></name><name name-style="western"><surname>Yilmaz</surname><given-names>N</given-names></name><name name-style="western"><surname>Zmitrovich</surname><given-names>IV</given-names></name><name name-style="western"><surname>Zvyagina</surname><given-names>EA</given-names></name><name name-style="western"><surname>Boekhout</surname><given-names>T</given-names></name><name name-style="western"><surname>Kehlet</surname><given-names>T</given-names></name><name name-style="western"><surname>Læssøe</surname><given-names>T</given-names></name><name name-style="western"><surname>Groenewald</surname><given-names>JZ</given-names></name></person-group> (<year>2019a</year>) <article-title>Fungal Planet description sheets: 868–950.</article-title><source>Persoonia</source><volume>42</volume>: <fpage>291</fpage>–<lpage>473</lpage>. <ext-link xlink:href="10.3767/persoonia.2019.42.11" ext-link-type="doi" xlink:type="simple">https://doi.org/10.3767/persoonia.2019.42.11</ext-link></mixed-citation></ref><ref id="B7"><mixed-citation xmlns:xlink="http://www.w3.org/1999/xlink" xlink:type="simple"><person-group><name name-style="western"><surname>Crous</surname><given-names>PW</given-names></name><name name-style="western"><surname>Braun</surname><given-names>U</given-names></name><name name-style="western"><surname>McDonald</surname><given-names>BA</given-names></name><name name-style="western"><surname>Lennox</surname><given-names>CL</given-names></name><name name-style="western"><surname>Edwards</surname><given-names>J</given-names></name><name name-style="western"><surname>Mann</surname><given-names>RC</given-names></name><name name-style="western"><surname>Zaveri</surname><given-names>A</given-names></name><name name-style="western"><surname>Linde</surname><given-names>CC</given-names></name><name name-style="western"><surname>Dyer</surname><given-names>PS</given-names></name><name name-style="western"><surname>Groenewald</surname><given-names>JZ</given-names></name></person-group> (<year>2021</year>) Redefining genera of cereal pathogens: <italic><tp:taxon-name><tp:taxon-name-part taxon-name-part-type="genus">Oculimacula</tp:taxon-name-part></tp:taxon-name></italic>, <italic><tp:taxon-name><tp:taxon-name-part taxon-name-part-type="genus">Rhynchosporium</tp:taxon-name-part></tp:taxon-name></italic> and <italic><tp:taxon-name><tp:taxon-name-part taxon-name-part-type="genus">Spermospora</tp:taxon-name-part></tp:taxon-name></italic>. Fungal Systematics and Evolution 7(1): 67–98. <ext-link xlink:href="10.3114/fuse.2021.07.04" ext-link-type="doi" xlink:type="simple">https://doi.org/10.3114/fuse.2021.07.04</ext-link></mixed-citation></ref><ref id="B8"><mixed-citation xmlns:xlink="http://www.w3.org/1999/xlink" xlink:type="simple"><person-group><name name-style="western"><surname>Crous</surname><given-names>PW</given-names></name><name name-style="western"><surname>Akulov</surname><given-names>A</given-names></name><name name-style="western"><surname>Balashov</surname><given-names>S</given-names></name><name name-style="western"><surname>Boers</surname><given-names>J</given-names></name><name name-style="western"><surname>Braun</surname><given-names>U</given-names></name><name name-style="western"><surname>Castillo</surname><given-names>J</given-names></name><name name-style="western"><surname>Delgado</surname><given-names>MA</given-names></name><name name-style="western"><surname>Denman</surname><given-names>S</given-names></name><name name-style="western"><surname>Erhard</surname><given-names>A</given-names></name><name name-style="western"><surname>Gusella</surname><given-names>G</given-names></name><name name-style="western"><surname>Jurjević</surname><given-names>Ž</given-names></name><name name-style="western"><surname>Kruse</surname><given-names>J</given-names></name><name name-style="western"><surname>Malloch</surname><given-names>DW</given-names></name><name name-style="western"><surname>Osieck</surname><given-names>ER</given-names></name><name name-style="western"><surname>Polizzi</surname><given-names>G</given-names></name><name name-style="western"><surname>Schumacher</surname><given-names>RK</given-names></name><name name-style="western"><surname>Slootweg</surname><given-names>E</given-names></name><name name-style="western"><surname>Starink-Willemse</surname><given-names>M</given-names></name><name name-style="western"><surname>van Iperen</surname><given-names>AL</given-names></name><name name-style="western"><surname>Verkley</surname><given-names>GJM</given-names></name><name name-style="western"><surname>Groenewald</surname><given-names>JZ</given-names></name></person-group> (<year>2023</year>) <article-title>New and interesting fungi. 6.</article-title><source>Fungal Systematics and Evolution</source><volume>11</volume>(<issue>1</issue>): <fpage>109</fpage>–<lpage>156</lpage>. <ext-link xlink:href="10.3114/fuse.2023.11.09" ext-link-type="doi" xlink:type="simple">https://doi.org/10.3114/fuse.2023.11.09</ext-link></mixed-citation></ref></ref-list></tp:taxon-treatment>
