# Supplementary material for: ﻿Non-lichenized Cytosporella, including C.fuligomixta sp. nov., and related plant-associated and fungicolous genera are close to foliicolous, lichenized fungi (Ascomycota, Graphidales)
Source: MycoKeys. 2025 Mar 6;115:1–18. doi: 10.3897/mycokeys.115.138252 (PMC11907247; doi:10.3897/mycokeys.115.138252)
Supplement: XML Treatment for Cytosporella fuligomixta [file mycokeys.115.138252-treatment3.xml]

<!DOCTYPE tp:taxon-treatment
  PUBLIC "-//TaxonX//DTD Taxonomic Treatment Publishing DTD v0 20100105//EN" "tax-treatment-NSO.dtd">
<tp:taxon-treatment xmlns:tp="http://www.plazi.org/taxpub"><tp:treatment-meta><kwd-group><label>Taxon classification</label><kwd>
                  <named-content content-type="kingdom">Fungi</named-content>
                </kwd><kwd>
                  <named-content content-type="order">Graphidales</named-content>
                </kwd></kwd-group><mixed-citation publication-type="journal"><person-group><name><surname>Piątek</surname><given-names>Marcin</given-names></name><name><surname>Stryjak-Bogacka</surname><given-names>Monika</given-names></name><name><surname>Czachura</surname><given-names>Paweł</given-names></name></person-group><article-title>﻿Non-lichenized <italic><tp:taxon-name><tp:taxon-name-part taxon-name-part-type="genus" reg="Cytosporella">Cytosporella</tp:taxon-name-part></tp:taxon-name></italic>, including <italic><tp:taxon-name><tp:taxon-name-part taxon-name-part-type="genus" reg="Cytosporella">C.</tp:taxon-name-part><tp:taxon-name-part taxon-name-part-type="species" reg="fuligomixta">fuligomixta</tp:taxon-name-part></tp:taxon-name></italic> sp. nov., and related plant-associated and fungicolous genera are close to foliicolous, lichenized fungi (<tp:taxon-name><tp:taxon-name-part taxon-name-part-type="phylum">Ascomycota</tp:taxon-name-part></tp:taxon-name>, <tp:taxon-name><tp:taxon-name-part taxon-name-part-type="order">Graphidales</tp:taxon-name-part></tp:taxon-name>)</article-title><source>MycoKeys</source><day>06</day><month>03</month><year>2025</year><volume>115</volume><fpage>1</fpage><lpage>18</lpage><pub-id pub-id-type="doi">10.3897/mycokeys.115.138252</pub-id></mixed-citation></tp:treatment-meta><tp:nomenclature><label>﻿</label><tp:taxon-name>
                <object-id xmlns:xlink="http://www.w3.org/1999/xlink" content-type="arpha" xlink:type="simple">97681508-4D2D-5567-A418-9B6D1752CE5E</object-id>
                <tp:taxon-name-part taxon-name-part-type="genus" reg="Cytosporella">Cytosporella</tp:taxon-name-part>
                <tp:taxon-name-part taxon-name-part-type="species" reg="fuligomixta">fuligomixta</tp:taxon-name-part>
                <object-id xmlns:xlink="http://www.w3.org/1999/xlink" content-type="mycobank" xlink:type="simple">857025</object-id>
              </tp:taxon-name><tp:taxon-authority>Piątek, Stryjak-Bogacka &amp; Czachura</tp:taxon-authority><tp:taxon-status xmlns:xlink="http://www.w3.org/1999/xlink" xlink:type="simple">sp. nov.</tp:taxon-status><xref ref-type="fig" rid="F2">Figs 2</xref><xref ref-type="fig" rid="F3">, 3</xref><xref ref-type="fig" rid="F4">, 4</xref></tp:nomenclature><tp:treatment-sec sec-type="etymology" id="SECID0E2SAI"><title>Etymology.</title><p>Name refers to the isolation of this fungus from sooty mould communities.</p><fig id="F2" position="float" orientation="portrait"><object-id xmlns:xlink="http://www.w3.org/1999/xlink" content-type="doi" xlink:type="simple">10.3897/mycokeys.115.138252.figure2</object-id><object-id xmlns:xlink="http://www.w3.org/1999/xlink" content-type="arpha" xlink:type="simple">7881572E-58A0-5897-A797-05ECB4741926</object-id><label>Figure 2.</label><caption><p>Morphology of cultures of <italic><tp:taxon-name><tp:taxon-name-part taxon-name-part-type="genus" reg="Cytosporella">Cytosporella</tp:taxon-name-part><tp:taxon-name-part taxon-name-part-type="species" reg="fuligomixta">fuligomixta</tp:taxon-name-part></tp:taxon-name></italic> (strain G107 = <abbrev xmlns:xlink="http://www.w3.org/1999/xlink" xlink:title="Westerdijk Fungal Biodiversity Institute" id="ABBRID0ETTAI" xlink:type="simple">CBS</abbrev> 152343) after 4 weeks of growth at 15 °C: <bold>a–c</bold> general view, upper side and reverse side of colony on MEA <bold>d–f</bold> general view, upper side and reverse side of colony on <abbrev xmlns:xlink="http://www.w3.org/1999/xlink" xlink:title="potato dextrose agar" id="ABBRID0E2TAI" xlink:type="simple">PDA</abbrev><bold>g–i</bold> general view, upper side and reverse side of colony on <abbrev xmlns:xlink="http://www.w3.org/1999/xlink" xlink:title="oatmeal agar" id="ABBRID0EBUAI" xlink:type="simple">OA</abbrev>. Scale bars: 10 mm (a, d, g); 5 mm (<bold>b, c, e, f, h, i</bold>).</p></caption><graphic xmlns:xlink="http://www.w3.org/1999/xlink" xlink:href="mycokeys-115-001-g002.jpg" position="float" orientation="portrait" xlink:type="simple" id="oo_1270913.jpg"><uri content-type="original_file" xlink:type="simple">https://binary.pensoft.net/fig/1270913</uri></graphic></fig></tp:treatment-sec><tp:treatment-sec sec-type="DNA barcodes" id="SECID0EMUAI"><title>DNA barcodes.</title><p>ITS (<ext-link xmlns:xlink="http://www.w3.org/1999/xlink" xlink:href="PQ001666" ext-link-type="gen" xlink:type="simple">PQ001666</ext-link>), <abbrev xmlns:xlink="http://www.w3.org/1999/xlink" xlink:title="partial large subunit rRNA" id="ABBRID0EXUAI" xlink:type="simple">LSU</abbrev> (<ext-link xmlns:xlink="http://www.w3.org/1999/xlink" xlink:href="PQ001665" ext-link-type="gen" xlink:type="simple">PQ001665</ext-link>), <abbrev xmlns:xlink="http://www.w3.org/1999/xlink" xlink:title="small subunit mtRNA" id="ABBRID0EAVAI" xlink:type="simple">mtSSU</abbrev> (<ext-link xmlns:xlink="http://www.w3.org/1999/xlink" xlink:href="PP999744" ext-link-type="gen" xlink:type="simple">PP999744</ext-link>), <italic><abbrev xmlns:xlink="http://www.w3.org/1999/xlink" xlink:title="second largest subunit" id="ABBRID0EKVAI" xlink:type="simple">rpb2</abbrev></italic> (<ext-link xmlns:xlink="http://www.w3.org/1999/xlink" xlink:href="PP997507" ext-link-type="gen" xlink:type="simple">PP997507</ext-link>) and <italic><abbrev xmlns:xlink="http://www.w3.org/1999/xlink" xlink:title="translation elongation factor 1-alpha" id="ABBRID0EUVAI" xlink:type="simple">tef1</abbrev></italic> (<ext-link xmlns:xlink="http://www.w3.org/1999/xlink" xlink:href="PP997508" ext-link-type="gen" xlink:type="simple">PP997508</ext-link>).</p><fig id="F3" position="float" orientation="portrait"><object-id xmlns:xlink="http://www.w3.org/1999/xlink" content-type="doi" xlink:type="simple">10.3897/mycokeys.115.138252.figure3</object-id><object-id xmlns:xlink="http://www.w3.org/1999/xlink" content-type="arpha" xlink:type="simple">42BB01B0-762E-568F-8855-B6B86DAA2885</object-id><label>Figure 3.</label><caption><p>Morphology of <italic><tp:taxon-name><tp:taxon-name-part taxon-name-part-type="genus" reg="Cytosporella">Cytosporella</tp:taxon-name-part><tp:taxon-name-part taxon-name-part-type="species" reg="fuligomixta">fuligomixta</tp:taxon-name-part></tp:taxon-name></italic> on MEA (strain G107 = <abbrev xmlns:xlink="http://www.w3.org/1999/xlink" xlink:title="Westerdijk Fungal Biodiversity Institute" id="ABBRID0EQWAI" xlink:type="simple">CBS</abbrev> 152343): <bold>a, b</bold> hyphae, white arrows show swellings and black arrow shows anastomosing hyphae <bold>c</bold> intertwined hyphae <bold>d</bold> hyphal fascicles. Scale bars: 10 µm.</p></caption><graphic xmlns:xlink="http://www.w3.org/1999/xlink" xlink:href="mycokeys-115-001-g003.jpg" position="float" orientation="portrait" xlink:type="simple" id="oo_1270914.jpg"><uri content-type="original_file" xlink:type="simple">https://binary.pensoft.net/fig/1270914</uri></graphic></fig></tp:treatment-sec><tp:treatment-sec sec-type="Typus" id="SECID0E6WAI"><title>Typus.</title><p>Poland • Małopolska Province, Kraków County: Kraków-Czyżyny (Park Lotników), municipal greenery (city park), isolated from sooty mould community on <italic><tp:taxon-name><tp:taxon-name-part taxon-name-part-type="genus" reg="Quercus">Quercus</tp:taxon-name-part><tp:taxon-name-part taxon-name-part-type="species" reg="robur">robur</tp:taxon-name-part></tp:taxon-name></italic> leaves, 10 Oct. 2018, leg. M. Piątek, W. Bartoszek &amp; P. Czachura (holotype <named-content xmlns:xlink="http://www.w3.org/1999/xlink" content-type="dwc:institutional_code" xlink:title="fungal collection of the W. Szafer Institute of Botany, Polish Academy of Sciences" xlink:href="http://grbio.org/institution/polish-academy-sciences" xlink:type="simple">KRAM F</named-content>-59995; culture ex-type G107 = <abbrev xmlns:xlink="http://www.w3.org/1999/xlink" xlink:title="Westerdijk Fungal Biodiversity Institute" id="ABBRID0EUXAI" xlink:type="simple">CBS</abbrev> 152343).</p><fig id="F4" position="float" orientation="portrait"><object-id xmlns:xlink="http://www.w3.org/1999/xlink" content-type="doi" xlink:type="simple">10.3897/mycokeys.115.138252.figure4</object-id><object-id xmlns:xlink="http://www.w3.org/1999/xlink" content-type="arpha" xlink:type="simple">654F2723-368D-57C0-95D8-7A5A5DF7F1E6</object-id><label>Figure 4.</label><caption><p>Morphology of <italic><tp:taxon-name><tp:taxon-name-part taxon-name-part-type="genus" reg="Cytosporella">Cytosporella</tp:taxon-name-part><tp:taxon-name-part taxon-name-part-type="species" reg="fuligomixta">fuligomixta</tp:taxon-name-part></tp:taxon-name></italic> on <abbrev xmlns:xlink="http://www.w3.org/1999/xlink" xlink:title="oatmeal agar" id="ABBRID0ELYAI" xlink:type="simple">OA</abbrev> (strain G107 = <abbrev xmlns:xlink="http://www.w3.org/1999/xlink" xlink:title="Westerdijk Fungal Biodiversity Institute" id="ABBRID0EPYAI" xlink:type="simple">CBS</abbrev> 152343): <bold>a</bold> conidiomata <bold>b</bold> wall of textura angularis <bold>c–e</bold> conidiophores <bold>f, g</bold> conidia. Scale bars: 10 µm.</p></caption><graphic xmlns:xlink="http://www.w3.org/1999/xlink" xlink:href="mycokeys-115-001-g004.jpg" position="float" orientation="portrait" xlink:type="simple" id="oo_1270915.jpg"><uri content-type="original_file" xlink:type="simple">https://binary.pensoft.net/fig/1270915</uri></graphic></fig></tp:treatment-sec><tp:treatment-sec sec-type="description" id="SECID0EAZAI"><title>Description.</title><p>Mycelium composed of sparsely branched, septate, hyaline, straight to curved, thin-walled hyphae, 1.0–1.5 µm wide; sometimes with swellings, 2.0–3.0 µm wide. Hyphae sometimes anastomose, intertwine or form fascicles [description on MEA]. Conidiomata flat, erumpent, separate, eustromatic, brown, disintegrating at the top during maturation, up to 500 µm diam, exuding a creamy conidial mass, partly enclosed by a wall of greenish-olive textura angularis. Conidiophores reduced to conidiogenous cells lining the inner cavity, hyaline, smooth, ampulliform or subcylindrical, phialidic, 3.5–8 × 3–5 µm. Conidia solitary, aseptate, hyaline, smooth, cylindrical, rarely slightly allantoid, apex obtuse, base bluntly rounded, (4–)5–8.5 × 2–2.5(–3) µm [description on <abbrev xmlns:xlink="http://www.w3.org/1999/xlink" xlink:title="oatmeal agar" id="ABBRID0EGZAI" xlink:type="simple">OA</abbrev>].</p></tp:treatment-sec><tp:treatment-sec sec-type="description" id="SECID0EKZAI"><title>Culture characteristics.</title><p>Colonies on MEA erumpent, spreading, convex, rosaceous, reaching 4 mm diam after 2 weeks at 6 °C, 9 mm diam after 2 weeks at 15 °C and 6 mm diam after 2 weeks at 25 °C, reaching 6 mm diam after 4 weeks at 6 °C, 18 mm diam after 4 weeks at 15 °C and 8 mm diam after 4 weeks at 25 °C, surface cerebriform, with sparse aerial mycelium, margin finely crenate. Reverse rosaceous. Colonies on <abbrev xmlns:xlink="http://www.w3.org/1999/xlink" xlink:title="potato dextrose agar" id="ABBRID0EQZAI" xlink:type="simple">PDA</abbrev> erumpent, spreading, umbonate, slimy rosaceous, reaching 4 mm diam after 2 weeks at 6 °C, 11 mm diam after 2 weeks at 15 °C and 4 mm diam after 2 weeks at 25 °C, reaching 7 mm diam after 4 weeks at 6 °C, 20 mm diam after 4 weeks at 15 °C and 7 mm diam after 4 weeks at 25 °C, surface with radial furrows starting from centre towards margin, with sparse aerial mycelium, margin finely crenate. Reverse rosaceous. Colonies on <abbrev xmlns:xlink="http://www.w3.org/1999/xlink" xlink:title="oatmeal agar" id="ABBRID0EUZAI" xlink:type="simple">OA</abbrev> spreading, flat, rosaceous, reaching 4 mm diam after 2 weeks at 6 °C, 10 mm diam after 2 weeks at 15 °C and 5 mm diam after 2 weeks at 25 °C, reaching 8 mm diam after 4 weeks at 6 °C, 22 mm diam after 4 weeks at 15 °C and 5 mm diam after 4 weeks at 25 °C, surface with indistinct radial furrows starting from the centre towards the margin, without aerial mycelium, margin entire. Reverse rosaceous.</p></tp:treatment-sec><tp:treatment-sec sec-type="notes" id="SECID0EYZAI"><title>Notes.</title><p><italic><tp:taxon-name><tp:taxon-name-part taxon-name-part-type="genus" reg="Cytosporella">Cytosporella</tp:taxon-name-part><tp:taxon-name-part taxon-name-part-type="species" reg="fuligomixta">fuligomixta</tp:taxon-name-part></tp:taxon-name></italic> is well delimited morphologically and ecologically from four other <italic><tp:taxon-name><tp:taxon-name-part taxon-name-part-type="genus" reg="Cytosporella">Cytosporella</tp:taxon-name-part></tp:taxon-name></italic> species described on <italic><tp:taxon-name><tp:taxon-name-part taxon-name-part-type="genus" reg="Quercus">Quercus</tp:taxon-name-part></tp:taxon-name></italic> hosts. These are <italic><tp:taxon-name><tp:taxon-name-part taxon-name-part-type="genus" reg="Cytosporella">Cytosporella</tp:taxon-name-part><tp:taxon-name-part taxon-name-part-type="species" reg="mendax">mendax</tp:taxon-name-part></tp:taxon-name></italic>, <italic><tp:taxon-name><tp:taxon-name-part taxon-name-part-type="genus" reg="Cytosporella">C.</tp:taxon-name-part><tp:taxon-name-part taxon-name-part-type="species" reg="pisiformis">pisiformis</tp:taxon-name-part></tp:taxon-name></italic>, <italic><tp:taxon-name><tp:taxon-name-part taxon-name-part-type="genus" reg="Cytosporella">C.</tp:taxon-name-part><tp:taxon-name-part taxon-name-part-type="species" reg="quercus">quercus</tp:taxon-name-part></tp:taxon-name></italic> and <italic><tp:taxon-name><tp:taxon-name-part taxon-name-part-type="genus" reg="Cytosporella">C.</tp:taxon-name-part><tp:taxon-name-part taxon-name-part-type="species" reg="sphaerosperma">sphaerosperma</tp:taxon-name-part></tp:taxon-name></italic>. All of them were described from branches or wood of <italic><tp:taxon-name><tp:taxon-name-part taxon-name-part-type="genus" reg="Quercus">Quercus</tp:taxon-name-part></tp:taxon-name></italic> sp. or <italic><tp:taxon-name><tp:taxon-name-part taxon-name-part-type="genus" reg="Quercus">Quercus</tp:taxon-name-part><tp:taxon-name-part taxon-name-part-type="species" reg="robur">robur</tp:taxon-name-part></tp:taxon-name></italic> and differ from <italic><tp:taxon-name><tp:taxon-name-part taxon-name-part-type="genus" reg="Cytosporella">C.</tp:taxon-name-part><tp:taxon-name-part taxon-name-part-type="species" reg="fuligomixta">fuligomixta</tp:taxon-name-part></tp:taxon-name></italic> in shape and sizes of conidia. The conidia are globose-ellipsoid, hyaline, 4–5 × 3.5–4 µm in <italic><tp:taxon-name><tp:taxon-name-part taxon-name-part-type="genus" reg="Cytosporella">C.</tp:taxon-name-part><tp:taxon-name-part taxon-name-part-type="species" reg="mendax">mendax</tp:taxon-name-part></tp:taxon-name></italic> (<xref ref-type="bibr" rid="B41">Saccardo 1884</xref>; <xref ref-type="bibr" rid="B42">Saccardo and Roumeguère 1884</xref>), globose, yellowish, 3–4 µm in <italic><tp:taxon-name><tp:taxon-name-part taxon-name-part-type="genus" reg="Cytosporella">C.</tp:taxon-name-part><tp:taxon-name-part taxon-name-part-type="species" reg="pisiformis">pisiformis</tp:taxon-name-part></tp:taxon-name></italic> (<xref ref-type="bibr" rid="B41">Saccardo 1884</xref>), perfectly globose, hyaline, 9–12 µm in <italic><tp:taxon-name><tp:taxon-name-part taxon-name-part-type="genus" reg="Cytosporella">C.</tp:taxon-name-part><tp:taxon-name-part taxon-name-part-type="species" reg="quercus">quercus</tp:taxon-name-part></tp:taxon-name></italic> (<xref ref-type="bibr" rid="B43">Saccardo and Sydow 1902</xref>), and globose and hyaline in <italic><tp:taxon-name><tp:taxon-name-part taxon-name-part-type="genus" reg="Cytosporella">C.</tp:taxon-name-part><tp:taxon-name-part taxon-name-part-type="species" reg="sphaerosperma">sphaerosperma</tp:taxon-name-part></tp:taxon-name></italic> (<xref ref-type="bibr" rid="B41">Saccardo 1884</xref>).</p><p>Other than being phylogenetically distinct, <italic><tp:taxon-name><tp:taxon-name-part taxon-name-part-type="genus" reg="Cytosporella">Cytosporella</tp:taxon-name-part><tp:taxon-name-part taxon-name-part-type="species" reg="fuligomixta">fuligomixta</tp:taxon-name-part></tp:taxon-name></italic> differs also morphologically from three sequenced species of this genus: <italic><tp:taxon-name><tp:taxon-name-part taxon-name-part-type="genus" reg="Cytosporella">C.</tp:taxon-name-part><tp:taxon-name-part taxon-name-part-type="species" reg="calamagrostidis">calamagrostidis</tp:taxon-name-part></tp:taxon-name></italic>, <italic><tp:taxon-name><tp:taxon-name-part taxon-name-part-type="genus" reg="Cytosporella">C.</tp:taxon-name-part><tp:taxon-name-part taxon-name-part-type="species" reg="chamaeropis">chamaeropis</tp:taxon-name-part></tp:taxon-name></italic> and <italic><tp:taxon-name><tp:taxon-name-part taxon-name-part-type="genus" reg="Cytosporella">C.</tp:taxon-name-part><tp:taxon-name-part taxon-name-part-type="species" reg="juncicola">juncicola</tp:taxon-name-part></tp:taxon-name></italic> (<xref ref-type="bibr" rid="B6">Crous et al. 2019b</xref>, <xref ref-type="bibr" rid="B9">2024</xref>). <italic><tp:taxon-name><tp:taxon-name-part taxon-name-part-type="genus" reg="Cytosporella">Cytosporella</tp:taxon-name-part><tp:taxon-name-part taxon-name-part-type="species" reg="calamagrostidis">calamagrostidis</tp:taxon-name-part></tp:taxon-name></italic> described from old leaves of <italic><tp:taxon-name><tp:taxon-name-part taxon-name-part-type="genus" reg="Calamagrostis">Calamagrostis</tp:taxon-name-part><tp:taxon-name-part taxon-name-part-type="species" reg="arenaria">arenaria</tp:taxon-name-part></tp:taxon-name></italic> has slightly shorter conidia, (5–)6–7 µm long (<xref ref-type="bibr" rid="B9">Crous et al. 2024</xref>), <italic><tp:taxon-name><tp:taxon-name-part taxon-name-part-type="genus" reg="Cytosporella">C.</tp:taxon-name-part><tp:taxon-name-part taxon-name-part-type="species" reg="chamaeropis">chamaeropis</tp:taxon-name-part></tp:taxon-name></italic> described from rotten <italic><tp:taxon-name><tp:taxon-name-part taxon-name-part-type="genus" reg="Chamaerops">Chamaerops</tp:taxon-name-part><tp:taxon-name-part taxon-name-part-type="species" reg="humilis">humilis</tp:taxon-name-part></tp:taxon-name></italic> has globose conidia (<xref ref-type="bibr" rid="B31">Passerini 1888</xref>) and <italic><tp:taxon-name><tp:taxon-name-part taxon-name-part-type="genus" reg="Cytosporella">C.</tp:taxon-name-part><tp:taxon-name-part taxon-name-part-type="species" reg="juncicola">juncicola</tp:taxon-name-part></tp:taxon-name></italic> described from culms of <italic><tp:taxon-name><tp:taxon-name-part taxon-name-part-type="genus" reg="Juncus">Juncus</tp:taxon-name-part><tp:taxon-name-part taxon-name-part-type="species" reg="effusus">effusus</tp:taxon-name-part></tp:taxon-name></italic> has slightly shorter and narrower conidia, (4–)5–6(–7) × 2 µm (<xref ref-type="bibr" rid="B6">Crous et al. 2019b</xref>).</p></tp:treatment-sec><ref-list><ref id="B41"><mixed-citation xmlns:xlink="http://www.w3.org/1999/xlink" xlink:type="simple"><person-group><name name-style="western"><surname>Saccardo</surname><given-names>PA</given-names></name></person-group> (<year>1884</year>) Sylloge Fungorum 3. P.A. Saccardo, Italy, Padua, i–ii, 1–860.</mixed-citation></ref><ref id="B42"><mixed-citation xmlns:xlink="http://www.w3.org/1999/xlink" xlink:type="simple"><person-group><name name-style="western"><surname>Saccardo</surname><given-names>PA</given-names></name><name name-style="western"><surname>Roumeguère</surname><given-names>C</given-names></name></person-group> (<year>1884</year>) <article-title>Reliquiae mycologicae Libertianae. IV.</article-title><source>Revue Mycologique</source><volume>6</volume>: <fpage>26</fpage>–<lpage>39</lpage>.</mixed-citation></ref><ref id="B43"><mixed-citation xmlns:xlink="http://www.w3.org/1999/xlink" xlink:type="simple"><person-group><name name-style="western"><surname>Saccardo</surname><given-names>PA</given-names></name><name name-style="western"><surname>Sydow</surname><given-names>P</given-names></name></person-group> (<year>1902</year>) Sylloge Fungorum 16. P.A. Saccardo, Patavii, Italy, i–viii, 1–1291.</mixed-citation></ref><ref id="B6"><mixed-citation xmlns:xlink="http://www.w3.org/1999/xlink" xlink:type="simple"><person-group><name name-style="western"><surname>Crous</surname><given-names>PW</given-names></name><name name-style="western"><surname>Wingfield</surname><given-names>MJ</given-names></name><name name-style="western"><surname>Lombard</surname><given-names>L</given-names></name><name name-style="western"><surname>Roets</surname><given-names>F</given-names></name><name name-style="western"><surname>Swart</surname><given-names>WJ</given-names></name><name name-style="western"><surname>Alvarado</surname><given-names>P</given-names></name><name name-style="western"><surname>Carnegie</surname><given-names>AJ</given-names></name><name name-style="western"><surname>Moreno</surname><given-names>G</given-names></name><name name-style="western"><surname>Luangsaard</surname><given-names>J</given-names></name><name name-style="western"><surname>Thangavel</surname><given-names>R</given-names></name><name name-style="western"><surname>Alexandrova</surname><given-names>AV</given-names></name><name name-style="western"><surname>Baseia</surname><given-names>IG</given-names></name><name name-style="western"><surname>Bellanger</surname><given-names>JM</given-names></name><name name-style="western"><surname>Bessette</surname><given-names>AE</given-names></name><name name-style="western"><surname>Bessette</surname><given-names>AR</given-names></name><name name-style="western"><surname>De la Peña-Lastra</surname><given-names>S</given-names></name><name name-style="western"><surname>García</surname><given-names>D</given-names></name><name name-style="western"><surname>Gené</surname><given-names>J</given-names></name><name name-style="western"><surname>Pham</surname><given-names>THG</given-names></name><name name-style="western"><surname>Heykoop</surname><given-names>M</given-names></name><name name-style="western"><surname>Malysheva</surname><given-names>E</given-names></name><name name-style="western"><surname>Malysheva</surname><given-names>V</given-names></name><name name-style="western"><surname>Martín</surname><given-names>MP</given-names></name><name name-style="western"><surname>Morozova</surname><given-names>OV</given-names></name><name name-style="western"><surname>Noisripoom</surname><given-names>W</given-names></name><name name-style="western"><surname>Overton</surname><given-names>BE</given-names></name><name name-style="western"><surname>Rea</surname><given-names>AE</given-names></name><name name-style="western"><surname>Sewall</surname><given-names>BJ</given-names></name><name name-style="western"><surname>Smith</surname><given-names>ME</given-names></name><name name-style="western"><surname>Smyth</surname><given-names>CW</given-names></name><name name-style="western"><surname>Tasanathai</surname><given-names>K</given-names></name><name name-style="western"><surname>Visagie</surname><given-names>CM</given-names></name><name name-style="western"><surname>Adamčík</surname><given-names>S</given-names></name><name name-style="western"><surname>Alves</surname><given-names>A</given-names></name><name name-style="western"><surname>Andrade</surname><given-names>JP</given-names></name><name name-style="western"><surname>Aninat</surname><given-names>MJ</given-names></name><name name-style="western"><surname>Araújo</surname><given-names>RVB</given-names></name><name name-style="western"><surname>Bordallo</surname><given-names>JJ</given-names></name><name name-style="western"><surname>Boufleur</surname><given-names>T</given-names></name><name name-style="western"><surname>Baroncelli</surname><given-names>R</given-names></name><name name-style="western"><surname>Barreto</surname><given-names>RW</given-names></name><name name-style="western"><surname>Bolin</surname><given-names>J</given-names></name><name name-style="western"><surname>Cabero</surname><given-names>J</given-names></name><name name-style="western"><surname>Caboň</surname><given-names>M</given-names></name><name name-style="western"><surname>Cafà</surname><given-names>G</given-names></name><name name-style="western"><surname>Caffot</surname><given-names>MLH</given-names></name><name name-style="western"><surname>Cai</surname><given-names>L</given-names></name><name name-style="western"><surname>Carlavilla</surname><given-names>JR</given-names></name><name name-style="western"><surname>Chávez</surname><given-names>R</given-names></name><name name-style="western"><surname>de Castro</surname><given-names>RRL</given-names></name><name name-style="western"><surname>Delgat</surname><given-names>L</given-names></name><name name-style="western"><surname>Deschuyteneer</surname><given-names>D</given-names></name><name name-style="western"><surname>Dios</surname><given-names>MM</given-names></name><name name-style="western"><surname>Domínguez</surname><given-names>LS</given-names></name><name name-style="western"><surname>Evans</surname><given-names>HC</given-names></name><name name-style="western"><surname>Eyssartier</surname><given-names>G</given-names></name><name name-style="western"><surname>Ferreira</surname><given-names>BW</given-names></name><name name-style="western"><surname>Figueiredo</surname><given-names>CN</given-names></name><name name-style="western"><surname>Liu</surname><given-names>F</given-names></name><name name-style="western"><surname>Fournier</surname><given-names>J</given-names></name><name name-style="western"><surname>Galli-Terasawa</surname><given-names>LV</given-names></name><name name-style="western"><surname>Gil-Durán</surname><given-names>C</given-names></name><name name-style="western"><surname>Glienke</surname><given-names>C</given-names></name><name name-style="western"><surname>Gonçalves</surname><given-names>MFM</given-names></name><name name-style="western"><surname>Gryta</surname><given-names>H</given-names></name><name name-style="western"><surname>Guarro</surname><given-names>J</given-names></name><name name-style="western"><surname>Himaman</surname><given-names>W</given-names></name><name name-style="western"><surname>Hywel-Jones</surname><given-names>N</given-names></name><name name-style="western"><surname>Iturrieta-González</surname><given-names>I</given-names></name><name name-style="western"><surname>Ivanushkina</surname><given-names>NE</given-names></name><name name-style="western"><surname>Jargeat</surname><given-names>P</given-names></name><name name-style="western"><surname>Khalid</surname><given-names>AN</given-names></name><name name-style="western"><surname>Khan</surname><given-names>J</given-names></name><name name-style="western"><surname>Kiran</surname><given-names>M</given-names></name><name name-style="western"><surname>Kiss</surname><given-names>L</given-names></name><name name-style="western"><surname>Kochkina</surname><given-names>GA</given-names></name><name name-style="western"><surname>Kolařík</surname><given-names>M</given-names></name><name name-style="western"><surname>Kubátová</surname><given-names>A</given-names></name><name name-style="western"><surname>Lodge</surname><given-names>DJ</given-names></name><name name-style="western"><surname>Loizides</surname><given-names>M</given-names></name><name name-style="western"><surname>Luque</surname><given-names>D</given-names></name><name name-style="western"><surname>Manjón</surname><given-names>JL</given-names></name><name name-style="western"><surname>Marbach</surname><given-names>PAS</given-names></name><name name-style="western"><surname>Massola Jr</surname><given-names>NS</given-names></name><name name-style="western"><surname>Mata</surname><given-names>M</given-names></name><name name-style="western"><surname>Miller</surname><given-names>AN</given-names></name><name name-style="western"><surname>Mongkolsamrit</surname><given-names>S</given-names></name><name name-style="western"><surname>Moreau</surname><given-names>PA</given-names></name><name name-style="western"><surname>Morte</surname><given-names>A</given-names></name><name name-style="western"><surname>Mujic</surname><given-names>A</given-names></name><name name-style="western"><surname>Navarro-Ródenas</surname><given-names>A</given-names></name><name name-style="western"><surname>Németh</surname><given-names>MZ</given-names></name><name name-style="western"><surname>Nóbrega</surname><given-names>TF</given-names></name><name name-style="western"><surname>Nováková</surname><given-names>A</given-names></name><name name-style="western"><surname>Olariaga</surname><given-names>I</given-names></name><name name-style="western"><surname>Ozerskaya</surname><given-names>SM</given-names></name><name name-style="western"><surname>Palma</surname><given-names>MA</given-names></name><name name-style="western"><surname>Petters-Vandresen</surname><given-names>DAL</given-names></name><name name-style="western"><surname>Piontelli</surname><given-names>E</given-names></name><name name-style="western"><surname>Popov</surname><given-names>ES</given-names></name><name name-style="western"><surname>Rodríguez</surname><given-names>A</given-names></name><name name-style="western"><surname>Requejo</surname><given-names>Ó</given-names></name><name name-style="western"><surname>Rodrigues</surname><given-names>ACM</given-names></name><name name-style="western"><surname>Rong</surname><given-names>IH</given-names></name><name name-style="western"><surname>Roux</surname><given-names>J</given-names></name><name name-style="western"><surname>Seifert</surname><given-names>KA</given-names></name><name name-style="western"><surname>Silva</surname><given-names>BDB</given-names></name><name name-style="western"><surname>Sklenář</surname><given-names>F</given-names></name><name name-style="western"><surname>Smith</surname><given-names>JA</given-names></name><name name-style="western"><surname>Sousa</surname><given-names>JO</given-names></name><name name-style="western"><surname>Souza</surname><given-names>HG</given-names></name><name name-style="western"><surname>De Souza</surname><given-names>JT</given-names></name><name name-style="western"><surname>Švec</surname><given-names>K</given-names></name><name name-style="western"><surname>Tanchaud</surname><given-names>P</given-names></name><name name-style="western"><surname>Tanney</surname><given-names>JB</given-names></name><name name-style="western"><surname>Terasawa</surname><given-names>F</given-names></name><name name-style="western"><surname>Thanakitpipattana</surname><given-names>D</given-names></name><name name-style="western"><surname>Torres-Garcia</surname><given-names>D</given-names></name><name name-style="western"><surname>Vaca</surname><given-names>I</given-names></name><name name-style="western"><surname>Vaghefi</surname><given-names>N</given-names></name><name name-style="western"><surname>van Iperen</surname><given-names>AL</given-names></name><name name-style="western"><surname>Vasilenko</surname><given-names>OV</given-names></name><name name-style="western"><surname>Verbeken</surname><given-names>A</given-names></name><name name-style="western"><surname>Yilmaz</surname><given-names>N</given-names></name><name name-style="western"><surname>Zamora</surname><given-names>JC</given-names></name><name name-style="western"><surname>Zapata</surname><given-names>M</given-names></name><name name-style="western"><surname>Jurjević</surname><given-names>Ž</given-names></name><name name-style="western"><surname>Groenewald</surname><given-names>JZ</given-names></name></person-group> (<year>2019b</year>) <article-title>Fungal Planet description sheets: 951–1041.</article-title><source>Persoonia</source><volume>43</volume>(<issue>1</issue>): <fpage>223</fpage>–<lpage>425</lpage>. <ext-link xlink:href="10.3767/persoonia.2019.43.06" ext-link-type="doi" xlink:type="simple">https://doi.org/10.3767/persoonia.2019.43.06</ext-link></mixed-citation></ref><ref id="B9"><mixed-citation xmlns:xlink="http://www.w3.org/1999/xlink" xlink:type="simple"><person-group><name name-style="western"><surname>Crous</surname><given-names>PW</given-names></name><name name-style="western"><surname>Jurjević</surname><given-names>Z</given-names></name><name name-style="western"><surname>Balashov</surname><given-names>S</given-names></name><name name-style="western"><surname>De la Peña-Lastra</surname><given-names>S</given-names></name><name name-style="western"><surname>Mateos</surname><given-names>A</given-names></name><name name-style="western"><surname>Pinruan</surname><given-names>U</given-names></name><name name-style="western"><surname>Rigueiro-Rodríguez</surname><given-names>A</given-names></name><name name-style="western"><surname>Osieck</surname><given-names>ER</given-names></name><name name-style="western"><surname>Altés</surname><given-names>A</given-names></name><name name-style="western"><surname>Czachura</surname><given-names>P</given-names></name><name name-style="western"><surname>Esteve-Raventós</surname><given-names>F</given-names></name><name name-style="western"><surname>Gunaseelan</surname><given-names>S</given-names></name><name name-style="western"><surname>Kaliyaperumal</surname><given-names>M</given-names></name><name name-style="western"><surname>Larsson</surname><given-names>E</given-names></name><name name-style="western"><surname>Luangsa-ard</surname><given-names>JJ</given-names></name><name name-style="western"><surname>Moreno</surname><given-names>G</given-names></name><name name-style="western"><surname>Pancorbo</surname><given-names>F</given-names></name><name name-style="western"><surname>Piątek</surname><given-names>M</given-names></name><name name-style="western"><surname>Sommai</surname><given-names>S</given-names></name><name name-style="western"><surname>Somrithipol</surname><given-names>S</given-names></name><name name-style="western"><surname>Asif</surname><given-names>M</given-names></name><name name-style="western"><surname>Delgado</surname><given-names>G</given-names></name><name name-style="western"><surname>Flakus</surname><given-names>A</given-names></name><name name-style="western"><surname>Illescas</surname><given-names>T</given-names></name><name name-style="western"><surname>Kezo</surname><given-names>K</given-names></name><name name-style="western"><surname>Khamsuntorn</surname><given-names>P</given-names></name><name name-style="western"><surname>Kubátová</surname><given-names>A</given-names></name><name name-style="western"><surname>Labuda</surname><given-names>R</given-names></name><name name-style="western"><surname>Lavoise</surname><given-names>C</given-names></name><name name-style="western"><surname>Lebel</surname><given-names>T</given-names></name><name name-style="western"><surname>Lueangjaroenkit</surname><given-names>P</given-names></name><name name-style="western"><surname>Maciá-Vicente</surname><given-names>JG</given-names></name><name name-style="western"><surname>Paz</surname><given-names>A</given-names></name><name name-style="western"><surname>Saba</surname><given-names>M</given-names></name><name name-style="western"><surname>Shivas</surname><given-names>RG</given-names></name><name name-style="western"><surname>Tan</surname><given-names>YP</given-names></name><name name-style="western"><surname>Wingfield</surname><given-names>MJ</given-names></name><name name-style="western"><surname>Aas</surname><given-names>T</given-names></name><name name-style="western"><surname>Abramczyk</surname><given-names>B</given-names></name><name name-style="western"><surname>Ainsworth</surname><given-names>AM</given-names></name><name name-style="western"><surname>Akulov</surname><given-names>A</given-names></name><name name-style="western"><surname>Alvarado</surname><given-names>P</given-names></name><name name-style="western"><surname>Armada</surname><given-names>F</given-names></name><name name-style="western"><surname>Assyov</surname><given-names>B</given-names></name><name name-style="western"><surname>Avchar</surname><given-names>R</given-names></name><name name-style="western"><surname>Avesani</surname><given-names>M</given-names></name><name name-style="western"><surname>Bezerra</surname><given-names>JL</given-names></name><name name-style="western"><surname>Bhat</surname><given-names>JD</given-names></name><name name-style="western"><surname>Bilański</surname><given-names>P</given-names></name><name name-style="western"><surname>Bily</surname><given-names>DS</given-names></name><name name-style="western"><surname>Boccardo</surname><given-names>F</given-names></name><name name-style="western"><surname>Bozok</surname><given-names>F</given-names></name><name name-style="western"><surname>Campos</surname><given-names>JC</given-names></name><name name-style="western"><surname>Chaimongkol</surname><given-names>S</given-names></name><name name-style="western"><surname>Chellappan</surname><given-names>N</given-names></name><name name-style="western"><surname>Costa</surname><given-names>MM</given-names></name><name name-style="western"><surname>Dalecká</surname><given-names>M</given-names></name><name name-style="western"><surname>Darmostuk</surname><given-names>V</given-names></name><name name-style="western"><surname>Daskalopoulos</surname><given-names>V</given-names></name><name name-style="western"><surname>Dearnaley</surname><given-names>J</given-names></name><name name-style="western"><surname>Dentinger</surname><given-names>BTM</given-names></name><name name-style="western"><surname>De Silva</surname><given-names>NI</given-names></name><name name-style="western"><surname>Dhotre</surname><given-names>D</given-names></name><name name-style="western"><surname>Carlavilla</surname><given-names>JR</given-names></name><name name-style="western"><surname>Doungsa-ard</surname><given-names>C</given-names></name><name name-style="western"><surname>Dovana</surname><given-names>F</given-names></name><name name-style="western"><surname>Erhard</surname><given-names>A</given-names></name><name name-style="western"><surname>Ferro</surname><given-names>LO</given-names></name><name name-style="western"><surname>Gallegos</surname><given-names>SC</given-names></name><name name-style="western"><surname>Giles</surname><given-names>CE</given-names></name><name name-style="western"><surname>Gore</surname><given-names>G</given-names></name><name name-style="western"><surname>Gorfer</surname><given-names>M</given-names></name><name name-style="western"><surname>Guard</surname><given-names>FE</given-names></name><name name-style="western"><surname>Hanson</surname><given-names>S-A</given-names></name><name name-style="western"><surname>Haridev</surname><given-names>P</given-names></name><name name-style="western"><surname>Jankowiak</surname><given-names>R</given-names></name><name name-style="western"><surname>Jeffers</surname><given-names>SN</given-names></name><name name-style="western"><surname>Kandemir</surname><given-names>H</given-names></name><name name-style="western"><surname>Karich</surname><given-names>A</given-names></name><name name-style="western"><surname>Kisło</surname><given-names>K</given-names></name><name name-style="western"><surname>Kiss</surname><given-names>L</given-names></name><name name-style="western"><surname>Krisai-Greilhuber</surname><given-names>I</given-names></name><name name-style="western"><surname>Latha</surname><given-names>KPD</given-names></name><name name-style="western"><surname>Lorenzini</surname><given-names>M</given-names></name><name name-style="western"><surname>Lumyong</surname><given-names>S</given-names></name><name name-style="western"><surname>Manimohan</surname><given-names>P</given-names></name><name name-style="western"><surname>Manjón</surname><given-names>JL</given-names></name><name name-style="western"><surname>Maula</surname><given-names>F</given-names></name><name name-style="western"><surname>Mazur</surname><given-names>E</given-names></name><name name-style="western"><surname>Mesquita</surname><given-names>NLS</given-names></name><name name-style="western"><surname>Młynek</surname><given-names>K</given-names></name><name name-style="western"><surname>Mongkolsamrit</surname><given-names>S</given-names></name><name name-style="western"><surname>Morán</surname><given-names>P</given-names></name><name name-style="western"><surname>Murugadoss</surname><given-names>R</given-names></name><name name-style="western"><surname>Nagarajan</surname><given-names>M</given-names></name><name name-style="western"><surname>Nalumpang</surname><given-names>S</given-names></name><name name-style="western"><surname>Noisripoom</surname><given-names>W</given-names></name><name name-style="western"><surname>Nosalj</surname><given-names>S</given-names></name><name name-style="western"><surname>Novaes</surname><given-names>QS</given-names></name><name name-style="western"><surname>Nowak</surname><given-names>M</given-names></name><name name-style="western"><surname>Pawłowska</surname><given-names>J</given-names></name><name name-style="western"><surname>Peiger</surname><given-names>M</given-names></name><name name-style="western"><surname>Pereira</surname><given-names>OL</given-names></name><name name-style="western"><surname>Pinto</surname><given-names>A</given-names></name><name name-style="western"><surname>Plaza</surname><given-names>M</given-names></name><name name-style="western"><surname>Polemis</surname><given-names>E</given-names></name><name name-style="western"><surname>Polhorský</surname><given-names>A</given-names></name><name name-style="western"><surname>Ramos</surname><given-names>DO</given-names></name><name name-style="western"><surname>Raza</surname><given-names>M</given-names></name><name name-style="western"><surname>Rivas-Ferreiro</surname><given-names>M</given-names></name><name name-style="western"><surname>Rodriguez-Flakus</surname><given-names>P</given-names></name><name name-style="western"><surname>Ruszkiewicz-Michalska</surname><given-names>M</given-names></name><name name-style="western"><surname>Sánchez</surname><given-names>A</given-names></name><name name-style="western"><surname>Santos</surname><given-names>A</given-names></name><name name-style="western"><surname>Schüller</surname><given-names>A</given-names></name><name name-style="western"><surname>Scott</surname><given-names>PA</given-names></name><name name-style="western"><surname>Şen</surname><given-names>İ</given-names></name><name name-style="western"><surname>Shelke</surname><given-names>D</given-names></name><name name-style="western"><surname>Śliwa</surname><given-names>L</given-names></name><name name-style="western"><surname>Solheim</surname><given-names>H</given-names></name><name name-style="western"><surname>Sonawane</surname><given-names>H</given-names></name><name name-style="western"><surname>Strašiftáková</surname><given-names>D</given-names></name><name name-style="western"><surname>Stryjak-Bogacka</surname><given-names>M</given-names></name><name name-style="western"><surname>Sudsanguan</surname><given-names>M</given-names></name><name name-style="western"><surname>Suwannarach</surname><given-names>N</given-names></name><name name-style="western"><surname>Suz</surname><given-names>LM</given-names></name><name name-style="western"><surname>Syme</surname><given-names>K</given-names></name><name name-style="western"><surname>Taşkın</surname><given-names>H</given-names></name><name name-style="western"><surname>Tennakoon</surname><given-names>DS</given-names></name><name name-style="western"><surname>Tomka</surname><given-names>P</given-names></name><name name-style="western"><surname>Vaghefi</surname><given-names>N</given-names></name><name name-style="western"><surname>Vasan</surname><given-names>V</given-names></name><name name-style="western"><surname>Vauras</surname><given-names>J</given-names></name><name name-style="western"><surname>Wiktorowicz</surname><given-names>D</given-names></name><name name-style="western"><surname>Villarreal</surname><given-names>M</given-names></name><name name-style="western"><surname>Vizzini</surname><given-names>A</given-names></name><name name-style="western"><surname>Wrzosek</surname><given-names>M</given-names></name><name name-style="western"><surname>Yang</surname><given-names>X</given-names></name><name name-style="western"><surname>Yingkunchao</surname><given-names>W</given-names></name><name name-style="western"><surname>Zapparoli</surname><given-names>G</given-names></name><name name-style="western"><surname>Zervakis</surname><given-names>GI</given-names></name><name name-style="western"><surname>Groenewald</surname><given-names>JZ</given-names></name></person-group> (<year>2024</year>) <article-title>Fungal Planet description sheets: 1614–1696.</article-title><source>Fungal Systematics and Evolution</source><volume>13</volume>: <fpage>183</fpage>–<lpage>439</lpage>. <ext-link xlink:href="10.3114/fuse.2024.13.11" ext-link-type="doi" xlink:type="simple">https://doi.org/10.3114/fuse.2024.13.11</ext-link></mixed-citation></ref><ref id="B31"><mixed-citation xmlns:xlink="http://www.w3.org/1999/xlink" xlink:type="simple"><person-group><name name-style="western"><surname>Passerini</surname><given-names>G</given-names></name></person-group> (<year>1888</year>) Diagnosi di funghi nuovi. Nota III. Rendiconti della Reale Accademia dei Lincei Ser. 4 4(2): 95–105.</mixed-citation></ref></ref-list></tp:taxon-treatment>
